# Supplementary material for: Enhanced Electrostatic Safety and Thermal Compatibility of Special Powders Based on Surface Modification
Source: Nanomaterials (Basel). 2024 Jan 4;14(1):126. doi: 10.3390/nano14010126 (PMC10781051; doi:10.3390/nano14010126)
Supplement: Supplementary file 1 [file nanomaterials-14-00126-s001.zip]

Archive with 1 entries (1 files):
- nanomaterials-2764340-supplementary.pdf
